# Supplementary material for: Enantiomorphs and taxonomy of three conchological species in flat-shelled snails Trichocathaica (Pulmonata, Camaenidae)
Source: Zookeys. 2018 Dec 20;(810):19–44. doi: 10.3897/zookeys.810.29824 (PMC6308220; doi:10.3897/zookeys.810.29824)
Supplement: XML Treatment for Trichocathaica [file zookeys.810.29824-treatment2.xml]

<!DOCTYPE tp:taxon-treatment
  PUBLIC "-//TaxonX//DTD Taxonomic Treatment Publishing DTD v0 20100105//EN" "tax-treatment-NSO.dtd">
<tp:taxon-treatment xmlns:tp="http://www.plazi.org/taxpub"><tp:treatment-meta><kwd-group><label>Taxon classification</label><kwd><named-content xmlns:xlink="http://www.w3.org/1999/xlink" content-type="kingdom">Animalia</named-content></kwd><kwd><named-content xmlns:xlink="http://www.w3.org/1999/xlink" content-type="order">Stylommatophora</named-content></kwd><kwd><named-content xmlns:xlink="http://www.w3.org/1999/xlink" content-type="family">Camaenidae</named-content></kwd></kwd-group><mixed-citation publication-type="journal"><person-group><name><surname>Páll-Gergely</surname><given-names>Barna</given-names></name><name><surname>unyadi</surname><given-names>András</given-names></name><name><surname>Asami</surname><given-names>Takahiro</given-names></name></person-group><article-title>Enantiomorphs and taxonomy of three conchological species in flat-shelled snails <italic><tp:taxon-name><tp:taxon-name-part taxon-name-part-type="genus" reg="Trichocathaica">Trichocathaica</tp:taxon-name-part></tp:taxon-name></italic> (<tp:taxon-name><tp:taxon-name-part taxon-name-part-type="infraclass">Pulmonata</tp:taxon-name-part></tp:taxon-name>, <tp:taxon-name><tp:taxon-name-part taxon-name-part-type="family">Camaenidae</tp:taxon-name-part></tp:taxon-name>)</article-title><source>Zookeys</source><day>20</day><month>12</month><year>2018</year><volume>2018</volume><issue>810</issue><fpage>19</fpage><lpage>44</lpage><pub-id pub-id-type="doi">10.3897/zookeys.810.29824</pub-id></mixed-citation></tp:treatment-meta><tp:nomenclature><label>Genus</label><tp:taxon-name>
              <tp:taxon-name-part taxon-name-part-type="genus" reg="Trichocathaica">Trichocathaica</tp:taxon-name-part>
            </tp:taxon-name><tp:taxon-authority>Gude, 1919</tp:taxon-authority><tp:nomenclature-citation-list><tp:nomenclature-citation><tp:taxon-name><tp:taxon-name-part taxon-name-part-type="genus" reg="Cathaica">Cathaica</tp:taxon-name-part> (<tp:taxon-name-part taxon-name-part-type="subgenus" reg="Trichocathaica">Trichocathaica</tp:taxon-name-part>)</tp:taxon-name><comment>Gude, 1919: 119.</comment></tp:nomenclature-citation></tp:nomenclature-citation-list></tp:nomenclature><tp:treatment-sec sec-type="type species" id="SECID0EKQAE"><title>Type species.</title><p><tp:taxon-name><tp:taxon-name-part taxon-name-part-type="genus" reg="Cathaica">Cathaica</tp:taxon-name-part> (<tp:taxon-name-part taxon-name-part-type="subgenus" reg="Trichocathaica">Trichocathaica</tp:taxon-name-part>) <tp:taxon-name-part taxon-name-part-type="species" reg="lyonsae">lyonsae</tp:taxon-name-part></tp:taxon-name> Gude, 1919, by original designation.</p></tp:treatment-sec><tp:treatment-sec sec-type="distribution" id="SECID0E5QAE"><title>Distribution.</title><p>All <italic><tp:taxon-name><tp:taxon-name-part taxon-name-part-type="genus" reg="Trichocathaica">Trichocathaica</tp:taxon-name-part></tp:taxon-name></italic> are known from the eastern edge of the Tibetan Plateau in the Chinese Sichuan and Gansu provinces (valleys of the Dadu and Min rivers).</p></tp:treatment-sec><tp:treatment-sec sec-type="remarks" id="SECID0ELRAE"><title>Remarks.</title><p><xref ref-type="bibr" rid="B35">Wu (2015)</xref> mentioned <italic><tp:taxon-name><tp:taxon-name-part taxon-name-part-type="genus" reg="Trichocathaica">Trichocathaica</tp:taxon-name-part><tp:taxon-name-part taxon-name-part-type="species" reg="maoensis">maoensis</tp:taxon-name-part></tp:taxon-name></italic>, but this name has not been made available.</p></tp:treatment-sec><ref-list><ref id="B35"><mixed-citation xmlns:xlink="http://www.w3.org/1999/xlink" xlink:type="simple"><person-group><name name-style="western"><surname>Wu</surname><given-names>Min</given-names></name></person-group> (<year>2015</year>) <source>A Photographic Guide to Land Snails of China.</source><publisher-name>Chongqing University Press</publisher-name>, <publisher-loc>Chongqing</publisher-loc>, <size units="page">211 pp</size>.</mixed-citation></ref></ref-list></tp:taxon-treatment>
