# Supplementary material for: Enantiomorphs and taxonomy of three conchological species in flat-shelled snails Trichocathaica (Pulmonata, Camaenidae)
Source: Zookeys. 2018 Dec 20;(810):19–44. doi: 10.3897/zookeys.810.29824 (PMC6308220; doi:10.3897/zookeys.810.29824)
Supplement: XML Treatment for Trichocathaica amphidroma [file zookeys.810.29824-treatment3.xml]

<!DOCTYPE tp:taxon-treatment
  PUBLIC "-//TaxonX//DTD Taxonomic Treatment Publishing DTD v0 20100105//EN" "tax-treatment-NSO.dtd">
<tp:taxon-treatment xmlns:tp="http://www.plazi.org/taxpub"><tp:treatment-meta><kwd-group><label>Taxon classification</label><kwd><named-content xmlns:xlink="http://www.w3.org/1999/xlink" content-type="kingdom">Animalia</named-content></kwd><kwd><named-content xmlns:xlink="http://www.w3.org/1999/xlink" content-type="order">Stylommatophora</named-content></kwd><kwd><named-content xmlns:xlink="http://www.w3.org/1999/xlink" content-type="family">Camaenidae</named-content></kwd></kwd-group><mixed-citation publication-type="journal"><person-group><name><surname>Páll-Gergely</surname><given-names>Barna</given-names></name><name><surname>unyadi</surname><given-names>András</given-names></name><name><surname>Asami</surname><given-names>Takahiro</given-names></name></person-group><article-title>Enantiomorphs and taxonomy of three conchological species in flat-shelled snails <italic><tp:taxon-name><tp:taxon-name-part taxon-name-part-type="genus" reg="Trichocathaica">Trichocathaica</tp:taxon-name-part></tp:taxon-name></italic> (<tp:taxon-name><tp:taxon-name-part taxon-name-part-type="infraclass">Pulmonata</tp:taxon-name-part></tp:taxon-name>, <tp:taxon-name><tp:taxon-name-part taxon-name-part-type="family">Camaenidae</tp:taxon-name-part></tp:taxon-name>)</article-title><source>Zookeys</source><day>20</day><month>12</month><year>2018</year><volume>2018</volume><issue>810</issue><fpage>19</fpage><lpage>44</lpage><pub-id pub-id-type="doi">10.3897/zookeys.810.29824</pub-id></mixed-citation></tp:treatment-meta><tp:nomenclature><tp:taxon-name>
                <tp:taxon-name-part taxon-name-part-type="genus" reg="Trichocathaica">Trichocathaica</tp:taxon-name-part>
                <tp:taxon-name-part taxon-name-part-type="species" reg="amphidroma">amphidroma</tp:taxon-name-part>
              </tp:taxon-name><tp:taxon-authority>(Möllendorff, 1899)</tp:taxon-authority><xref ref-type="fig" rid="F2">Figure 2</xref><tp:nomenclature-citation-list><tp:nomenclature-citation><tp:taxon-name>
                    <tp:taxon-name-part taxon-name-part-type="genus" reg="Euhadra">Euhadra</tp:taxon-name-part>
                    <tp:taxon-name-part taxon-name-part-type="species" reg="amphidroma">amphidroma</tp:taxon-name-part>
                  </tp:taxon-name><comment>Möllendorff, 1899: 83, plate 4, figs 2, 2a, 3.</comment></tp:nomenclature-citation><tp:nomenclature-citation><tp:taxon-name>
                    <tp:taxon-name-part taxon-name-part-type="genus" reg="Trichocathaica">Trichocathaica</tp:taxon-name-part>
                    <tp:taxon-name-part taxon-name-part-type="species" reg="amphidroma">amphidroma</tp:taxon-name-part>
                  </tp:taxon-name><comment>– <xref ref-type="bibr" rid="B31">Yen 1939</xref>: 150, plate 15, fig. 44.</comment></tp:nomenclature-citation><tp:nomenclature-citation><tp:taxon-name>
                    <tp:taxon-name-part taxon-name-part-type="genus" reg="Trichocathaica">Trichocathaica</tp:taxon-name-part>
                    <tp:taxon-name-part taxon-name-part-type="species" reg="amphidroma">amphidroma</tp:taxon-name-part>
                  </tp:taxon-name><comment>– <xref ref-type="bibr" rid="B31">Yen 1939</xref>: 292, figs 1–4.</comment></tp:nomenclature-citation></tp:nomenclature-citation-list></tp:nomenclature><tp:treatment-sec sec-type="material" id="SECID0E2UAE"><title>Material examined.</title><p>W-Sytschuan, Liu-Ting am Tung, coll. Möllendorff ex coll. Potanin, <named-content xmlns:xlink="http://www.w3.org/1999/xlink" content-type="dwc:institutional_code" xlink:type="simple">SMF</named-content> 8942/1 lectotype (sinistral shell, D = 20.8 mm, H = 11.6 mm, Fig. <xref ref-type="fig" rid="F2">2A–C</xref>); same data, <named-content xmlns:xlink="http://www.w3.org/1999/xlink" content-type="dwc:institutional_code" xlink:type="simple">SMF</named-content> 8938/1 paralectotype (sinistral shell); W-Sytschuan, Thal des Tung, coll. Möllendorff ex coll. Potanin, <named-content xmlns:xlink="http://www.w3.org/1999/xlink" content-type="dwc:institutional_code" xlink:type="simple">SMF</named-content> 8937a/3 sinistral, juvenile paralectotype shells; China (Szytschuan): W-Ufer d. Lu Ho (Ta Tu Ho) zw. Tapien und Ja sz’kou, ex Krejci-Graf, 05.08.1930, <named-content xmlns:xlink="http://www.w3.org/1999/xlink" content-type="dwc:institutional_code" xlink:type="simple">SMF</named-content> 24667/8 sinistral + 9 dextral shells (1 of the dextral shells is photographed: Fig. <xref ref-type="fig" rid="F2">2D–F</xref>); <bold>2015/67</bold> Sichuan, Ganzi Zhou, Luding Xian, Luding, rocks above bus station, approximate GPS coordinates: 29°54.451'N, 102°13.923'E, leg. Hunyadi, A., 15.06.2015, <abbrev xmlns:xlink="http://www.w3.org/1999/xlink" content-type="institution" xlink:title="Collection András Hunyadi (Budapest, Hungary)" id="ABBRID0E2VAE" xlink:type="simple">HA</abbrev>/6 sinistral shells.</p><fig id="F2" position="float" orientation="portrait"><label>Figure 2.</label><caption><p>Shells (<bold>A, D</bold>), dorsal (<bold>B, E</bold>), and ventral (<bold>C, F</bold>) sculpture of <italic><tp:taxon-name><tp:taxon-name-part taxon-name-part-type="genus" reg="Trichocathaica">Trichocathaica</tp:taxon-name-part><tp:taxon-name-part taxon-name-part-type="species" reg="amphidroma">amphidroma</tp:taxon-name-part></tp:taxon-name></italic> (Möllendorff, 1899) <bold>A–C</bold><named-content xmlns:xlink="http://www.w3.org/1999/xlink" content-type="dwc:institutional_code" xlink:type="simple">SMF</named-content> 8942 (lectotype, D = 20.8 mm) <bold>D–F</bold><named-content xmlns:xlink="http://www.w3.org/1999/xlink" content-type="dwc:institutional_code" xlink:type="simple">SMF</named-content> 24667 (paralectotype, D = 23.6 mm). Scale bars: Upper scale (<bold>A, D</bold>) lower scale (<bold>B, C, E, F</bold>). All photos: B. Páll-Gergely.</p></caption><graphic xmlns:xlink="http://www.w3.org/1999/xlink" xlink:href="zookeys-810-019-g002.jpg" position="float" orientation="portrait" xlink:type="simple" id="oo_252056.jpg"/></fig></tp:treatment-sec><tp:treatment-sec sec-type="diagnosis" id="SECID0ENXAE"><title>Diagnosis.</title><p>Shell sinistral or dextral, body whorl rounded, teleoconch roughly wrinkled with large, triangular periostracal folds, fold scars represented as long curved lines.</p></tp:treatment-sec><tp:treatment-sec sec-type="description" id="SECID0ESXAE"><title>Description.</title><p>Shell sinistral or dextral, spire slightly elevated, body whorl rounded, protoconch consists of 1.25–1.5 whorls, finely, irregularly wrinkled; entire shell with 5.5–5.75 whorls; teleoconch roughly, irregularly wrinkled, with large, triangular periostracal folds having long, curved (C-shaped) base; in specimens/shell parts without periostracum the base of folds visible as prominent curved lines on the surface; aperture subcircular, peristome slightly expanded, thin, sharp; inner thickening parallel to peristome weak.</p></tp:treatment-sec><tp:treatment-sec sec-type="description" id="SECID0EXXAE"><title>Measurements (in mm).</title><p>D = 20.5–25.9, H = 10.3–13.1 (<italic>n</italic> = 6).</p></tp:treatment-sec><tp:treatment-sec sec-type="Differential diagnosis" id="SECID0E6XAE"><title>Differential diagnosis.</title><p>The fine sculpture of the teleoconch surface, namely the rough wrinkles and large triangular periostracal folds with the long base, distinguish this species form the other congeners.</p></tp:treatment-sec><tp:treatment-sec sec-type="distribution" id="SECID0EEYAE"><title>Distribution.</title><p>This species is known from the valley of the Dadu River near Luding. We were not able to locate Tapien on a map. <xref ref-type="bibr" rid="B34">Wu (2001)</xref> also reported this species from Luding County (29.9°N, 102.2°E).</p></tp:treatment-sec><ref-list><ref id="B31"><mixed-citation xmlns:xlink="http://www.w3.org/1999/xlink" xlink:type="simple"><person-group><name name-style="western"><surname>Yen</surname><given-names>T-C</given-names></name></person-group> (<year>1939</year>) <source>Die Chinesischen Land-und Süßwasser-Gastropoden des Natur-Museums Senckenberg.</source><publisher-name>Abhandlungen der Senckenbergischen Naturforschenden Gesellschaft</publisher-name>, <publisher-loc>Frankfurt am Main</publisher-loc>, <size units="page">234 pp</size>.</mixed-citation></ref><ref id="B34"><mixed-citation xmlns:xlink="http://www.w3.org/1999/xlink" xlink:type="simple"><person-group><name name-style="western"><surname>Wu</surname><given-names>Min</given-names></name></person-group> (<year>2001</year>) <article-title>On new species of Chinese endemic snails of <italic><tp:taxon-name><tp:taxon-name-part taxon-name-part-type="genus">Trichocathaica</tp:taxon-name-part></tp:taxon-name></italic> (<tp:taxon-name><tp:taxon-name-part taxon-name-part-type="class">Gastropoda</tp:taxon-name-part></tp:taxon-name>: <tp:taxon-name><tp:taxon-name-part taxon-name-part-type="order">Stylommatophora</tp:taxon-name-part></tp:taxon-name>: <tp:taxon-name><tp:taxon-name-part taxon-name-part-type="family">Bradybaenidae</tp:taxon-name-part></tp:taxon-name>).</article-title><source>Acta Zootaxonomica Sinica</source><volume>26</volume>(<issue>3</issue>): <fpage>292</fpage>–<lpage>296</lpage>.</mixed-citation></ref></ref-list></tp:taxon-treatment>
