# Supplementary material for: Enantiomorphs and taxonomy of three conchological species in flat-shelled snails Trichocathaica (Pulmonata, Camaenidae)
Source: Zookeys. 2018 Dec 20;(810):19–44. doi: 10.3897/zookeys.810.29824 (PMC6308220; doi:10.3897/zookeys.810.29824)
Supplement: XML Treatment for Trichocathaica macrosquamata [file zookeys.810.29824-treatment4.xml]

<!DOCTYPE tp:taxon-treatment
  PUBLIC "-//TaxonX//DTD Taxonomic Treatment Publishing DTD v0 20100105//EN" "tax-treatment-NSO.dtd">
<tp:taxon-treatment xmlns:tp="http://www.plazi.org/taxpub"><tp:treatment-meta><kwd-group><label>Taxon classification</label><kwd><named-content xmlns:xlink="http://www.w3.org/1999/xlink" content-type="kingdom">Animalia</named-content></kwd><kwd><named-content xmlns:xlink="http://www.w3.org/1999/xlink" content-type="order">Stylommatophora</named-content></kwd><kwd><named-content xmlns:xlink="http://www.w3.org/1999/xlink" content-type="family">Camaenidae</named-content></kwd></kwd-group><mixed-citation publication-type="journal"><person-group><name><surname>Páll-Gergely</surname><given-names>Barna</given-names></name><name><surname>unyadi</surname><given-names>András</given-names></name><name><surname>Asami</surname><given-names>Takahiro</given-names></name></person-group><article-title>Enantiomorphs and taxonomy of three conchological species in flat-shelled snails <italic><tp:taxon-name><tp:taxon-name-part taxon-name-part-type="genus" reg="Trichocathaica">Trichocathaica</tp:taxon-name-part></tp:taxon-name></italic> (<tp:taxon-name><tp:taxon-name-part taxon-name-part-type="infraclass">Pulmonata</tp:taxon-name-part></tp:taxon-name>, <tp:taxon-name><tp:taxon-name-part taxon-name-part-type="family">Camaenidae</tp:taxon-name-part></tp:taxon-name>)</article-title><source>Zookeys</source><day>20</day><month>12</month><year>2018</year><volume>2018</volume><issue>810</issue><fpage>19</fpage><lpage>44</lpage><pub-id pub-id-type="doi">10.3897/zookeys.810.29824</pub-id></mixed-citation></tp:treatment-meta><tp:nomenclature><tp:taxon-name>
                <tp:taxon-name-part taxon-name-part-type="genus" reg="Trichocathaica">Trichocathaica</tp:taxon-name-part>
                <tp:taxon-name-part taxon-name-part-type="species" reg="macrosquamata">macrosquamata</tp:taxon-name-part>
                <object-id xmlns:xlink="http://www.w3.org/1999/xlink" content-type="zoobank" xlink:type="simple">http://zoobank.org/C0AE35B8-C9AC-486D-AC75-FA21FF03C1BD</object-id>
              </tp:taxon-name><tp:taxon-authority>Páll-Gergely</tp:taxon-authority><tp:taxon-status xmlns:xlink="http://www.w3.org/1999/xlink" xlink:type="simple">sp. n.</tp:taxon-status><xref ref-type="fig" rid="F3">Figure 3</xref><!--PageBreak--><!--PageBreak--></tp:nomenclature><tp:treatment-sec sec-type="material" id="SECID0E4ZAE"><title>Material examined.</title><p>Setschuan, Wa-sae-Kou, coll. Jaeckel ex coll. Schäfer, <named-content xmlns:xlink="http://www.w3.org/1999/xlink" content-type="dwc:institutional_code" xlink:type="simple">SMF</named-content> 216281, holotype (1 sinistral shell, D = 18.8 m, H = 10.6 mm, Fig. <xref ref-type="fig" rid="F3">3D–F</xref>); same data, <named-content xmlns:xlink="http://www.w3.org/1999/xlink" content-type="dwc:institutional_code" xlink:type="simple">SMF</named-content> 349504, paratype (1 dextral shell, Fig. <xref ref-type="fig" rid="F3">3A–C</xref>); China, W-Sytschuan: Wa-sy-Kou am Tung, coll. O. Möllendorff ex coll. Potanin, <named-content xmlns:xlink="http://www.w3.org/1999/xlink" content-type="dwc:institutional_code" xlink:type="simple">SMF</named-content> 8941, paratypes (2 sinistral shells, paralectotypes of <italic><tp:taxon-name><tp:taxon-name-part taxon-name-part-type="genus" reg="Trichocathaica"/><tp:taxon-name-part taxon-name-part-type="species" reg="amphidroma">amphidroma</tp:taxon-name-part></tp:taxon-name></italic>, 1 of them is corroded without hair scars); W-Sy-tschuan, <named-content xmlns:xlink="http://www.w3.org/1999/xlink" content-type="dwc:institutional_code" xlink:type="simple">SMF</named-content> 9171, paratype (1 sinistral shell, paralectotype of <italic><tp:taxon-name><tp:taxon-name-part taxon-name-part-type="genus" reg="Trichocathaica"/><tp:taxon-name-part taxon-name-part-type="species" reg="amphidroma">amphidroma</tp:taxon-name-part></tp:taxon-name></italic>).</p><fig id="F3" position="float" orientation="portrait"><label>Figure 3.</label><caption><p>Shells (<bold>A, D</bold>), dorsal (<bold>B, E</bold>), and ventral (<bold>C, F</bold>) sculpture of <italic><tp:taxon-name><tp:taxon-name-part taxon-name-part-type="genus" reg="Trichocathaica">Trichocathaica</tp:taxon-name-part><tp:taxon-name-part taxon-name-part-type="species" reg="macrosquamata">macrosquamata</tp:taxon-name-part></tp:taxon-name></italic> Páll-Gergely sp. n. <bold>A–C</bold><named-content xmlns:xlink="http://www.w3.org/1999/xlink" content-type="dwc:institutional_code" xlink:type="simple">SMF</named-content> 349504 (paratype, D = 21.8 mm) <bold>D–F</bold><named-content xmlns:xlink="http://www.w3.org/1999/xlink" content-type="dwc:institutional_code" xlink:type="simple">SMF</named-content> 216281 (holotype, D = 18.8 mm). Scale bars: Upper scale (<bold>A, D</bold>), lower scale (<bold>B, C, E, F</bold>). All photos: B. Páll-Gergely.</p></caption><graphic xmlns:xlink="http://www.w3.org/1999/xlink" xlink:href="zookeys-810-019-g003.jpg" position="float" orientation="portrait" xlink:type="simple" id="oo_252057.jpg"/></fig></tp:treatment-sec><tp:treatment-sec sec-type="diagnosis" id="SECID0E43AE"><title>Diagnosis.</title><p>Shell sinistral or dextral, body whorl rounded with a very slight indication of a keel, teleoconch finely wrinkled with medium-sized scale-like periostracal folds; fold scars represented as medium-sized curved lines.</p></tp:treatment-sec><tp:treatment-sec sec-type="description" id="SECID0EC4AE"><title>Description.</title><p>Shell sinistral or dextral, spire slightly elevated, body whorl rounded with a very slight indication of a keel; protoconch consists of 1.25–1.5 whorls, finely, irregularly wrinkled; entire shell with 5.5–6 whorls; teleoconch finely, irregularly wrinkled, with medium-sized, low, dense periostracal folds having curved (C-shaped) base; scales visible to the naked eye; in specimens/shell parts without periostracum the bases <!--PageBreak--><!--PageBreak-->of folds visible as curved lines; aperture subcircular, peristome slightly expanded, thin, sharp; inner, white thickening parallel to the peristome prominent, situated in some distance from peristome edge.</p></tp:treatment-sec><tp:treatment-sec sec-type="description" id="SECID0EL4AE"><title>Measurements (in mm).</title><p>D = 18.8–23.7, H = 10.6–13 (<italic>n</italic> =4).</p></tp:treatment-sec><tp:treatment-sec sec-type="Differential diagnosis" id="SECID0ET4AE"><title>Differential diagnosis.</title><p><italic><tp:taxon-name><tp:taxon-name-part taxon-name-part-type="genus" reg="Trichocathaica">Trichocathaica</tp:taxon-name-part><tp:taxon-name-part taxon-name-part-type="species" reg="macrosquamata">macrosquamata</tp:taxon-name-part></tp:taxon-name></italic> sp. n. differs from <italic><tp:taxon-name><tp:taxon-name-part taxon-name-part-type="genus" reg="Trichocathaica">T.</tp:taxon-name-part><tp:taxon-name-part taxon-name-part-type="species" reg="vestita">vestita</tp:taxon-name-part></tp:taxon-name></italic> by exhibiting larger periostracal folds (scales) over the entire shell surface.</p><p><bold>Etymology.</bold> This species is named after its scales on the shell surface, which are larger than those of <italic><tp:taxon-name><tp:taxon-name-part taxon-name-part-type="genus" reg="Trichocathaica">T.</tp:taxon-name-part><tp:taxon-name-part taxon-name-part-type="species" reg="vestita">vestita</tp:taxon-name-part></tp:taxon-name></italic>.</p></tp:treatment-sec><tp:treatment-sec sec-type="distribution" id="SECID0E55AE"><title>Distribution.</title><p>This species is known from the valley of the Dadu River at Wasigou.</p></tp:treatment-sec></tp:taxon-treatment>
