# Supplementary material for: Enantiomorphs and taxonomy of three conchological species in flat-shelled snails Trichocathaica (Pulmonata, Camaenidae)
Source: Zookeys. 2018 Dec 20;(810):19–44. doi: 10.3897/zookeys.810.29824 (PMC6308220; doi:10.3897/zookeys.810.29824)
Supplement: XML Treatment for Trichocathaica vestita [file zookeys.810.29824-treatment5.xml]

<!DOCTYPE tp:taxon-treatment
  PUBLIC "-//TaxonX//DTD Taxonomic Treatment Publishing DTD v0 20100105//EN" "tax-treatment-NSO.dtd">
<tp:taxon-treatment xmlns:tp="http://www.plazi.org/taxpub"><tp:treatment-meta><kwd-group><label>Taxon classification</label><kwd><named-content xmlns:xlink="http://www.w3.org/1999/xlink" content-type="kingdom">Animalia</named-content></kwd><kwd><named-content xmlns:xlink="http://www.w3.org/1999/xlink" content-type="order">Stylommatophora</named-content></kwd><kwd><named-content xmlns:xlink="http://www.w3.org/1999/xlink" content-type="family">Camaenidae</named-content></kwd></kwd-group><mixed-citation publication-type="journal"><person-group><name><surname>Páll-Gergely</surname><given-names>Barna</given-names></name><name><surname>unyadi</surname><given-names>András</given-names></name><name><surname>Asami</surname><given-names>Takahiro</given-names></name></person-group><article-title>Enantiomorphs and taxonomy of three conchological species in flat-shelled snails <italic><tp:taxon-name><tp:taxon-name-part taxon-name-part-type="genus" reg="Trichocathaica">Trichocathaica</tp:taxon-name-part></tp:taxon-name></italic> (<tp:taxon-name><tp:taxon-name-part taxon-name-part-type="infraclass">Pulmonata</tp:taxon-name-part></tp:taxon-name>, <tp:taxon-name><tp:taxon-name-part taxon-name-part-type="family">Camaenidae</tp:taxon-name-part></tp:taxon-name>)</article-title><source>Zookeys</source><day>20</day><month>12</month><year>2018</year><volume>2018</volume><issue>810</issue><fpage>19</fpage><lpage>44</lpage><pub-id pub-id-type="doi">10.3897/zookeys.810.29824</pub-id></mixed-citation></tp:treatment-meta><tp:nomenclature><tp:taxon-name>
                <tp:taxon-name-part taxon-name-part-type="genus" reg="Trichocathaica">Trichocathaica</tp:taxon-name-part>
                <tp:taxon-name-part taxon-name-part-type="species" reg="vestita">vestita</tp:taxon-name-part>
              </tp:taxon-name><tp:taxon-authority>(Pilsbry, 1934)</tp:taxon-authority><tp:taxon-status xmlns:xlink="http://www.w3.org/1999/xlink" xlink:type="simple">comb. n.</tp:taxon-status><xref ref-type="fig" rid="F4">Figures 4A</xref><xref ref-type="fig" rid="F5">, 5</xref><xref ref-type="fig" rid="F6">, 6</xref><xref ref-type="fig" rid="F7">, 7</xref><xref ref-type="fig" rid="F8">, 8</xref><tp:nomenclature-citation-list><tp:nomenclature-citation><tp:taxon-name>
                    <tp:taxon-name-part taxon-name-part-type="genus" reg="Cathaica">Cathaica</tp:taxon-name-part>
                    <tp:taxon-name-part taxon-name-part-type="species" reg="constantinae">constantinae</tp:taxon-name-part>
                    <tp:taxon-name-part taxon-name-part-type="subspecies" reg="vestita">vestita</tp:taxon-name-part>
                  </tp:taxon-name><comment>Pilsbry, 1934: 15, plate 3, figs 5–7.</comment></tp:nomenclature-citation></tp:nomenclature-citation-list></tp:nomenclature><tp:treatment-sec sec-type="Types examined" id="SECID0EOBAG"><title>Types examined.</title><p>Between Wenchwan and Weichow, June, 1931, <named-content xmlns:xlink="http://www.w3.org/1999/xlink" content-type="dwc:institutional_code" xlink:type="simple">ANSP</named-content> 159708 (photos of the holotype were examined).</p></tp:treatment-sec><tp:treatment-sec sec-type="material" id="SECID0EYBAG"><title>Additional material examined.</title><p><bold>2015/64</bold> Sichuan, Ganzi Zhou, Kangding Xian, Wasihekou, southern side of the river, along the highway, 1420 m a.s.l., 30°04.564'N 102°09.865'E, leg. A. Hunyadi, 14.06.2015, HNHM 103470 (dextral shell, Fig. <xref ref-type="fig" rid="F5">5D–F</xref> + ethanol-preserved body: Figs <xref ref-type="fig" rid="F6">6A</xref>, <xref ref-type="fig" rid="F7">7A</xref>, <xref ref-type="fig" rid="F8">8A</xref>), <abbrev xmlns:xlink="http://www.w3.org/1999/xlink" content-type="institution" xlink:title="Collection András Hunyadi (Budapest, Hungary)" id="ABBRID0EQCAG" xlink:type="simple">HA</abbrev>/15 dextral shells, <abbrev xmlns:xlink="http://www.w3.org/1999/xlink" content-type="institution" xlink:title="Collection Barna Páll-Gergely (Mosonmagyaróvár, Hungary)" id="ABBRID0EUCAG" xlink:type="simple">PGB</abbrev>/3 dextral shells; <bold>2015/65</bold> China, Sichuan, Ganzi Zhou, Kangding Xian, Wasihekou 200 m towards Guzan Zhen, around the stupa, 1420 m a.s.l., 30°04.565'N, 102°10.085'E, leg. Hunyadi, A. &amp; Szekeres, M., 14.06.2015, HNHM 103471 (1 sinistral shell, Fig. <xref ref-type="fig" rid="F5">5A–C</xref> + ethanol-preserved body: Figs <xref ref-type="fig" rid="F6">6B–C</xref>, <xref ref-type="fig" rid="F7">7B</xref>, <xref ref-type="fig" rid="F8">8B</xref>), <abbrev xmlns:xlink="http://www.w3.org/1999/xlink" content-type="institution" xlink:title="Collection András Hunyadi (Budapest, Hungary)" id="ABBRID0EKDAG" xlink:type="simple">HA</abbrev>/6 sinistral shells + 2 dextral shells, <abbrev xmlns:xlink="http://www.w3.org/1999/xlink" content-type="institution" xlink:title="Collection Barna Páll-Gergely (Mosonmagyaróvár, Hungary)" id="ABBRID0EODAG" xlink:type="simple">PGB</abbrev>/3 sinistral shells; W-Sytschuan, Wa-sy-Kou am Tung, coll. Möllendorff ex coll. Potanin, <named-content xmlns:xlink="http://www.w3.org/1999/xlink" content-type="dwc:institutional_code" xlink:type="simple">SMF</named-content> 8940 (1 dextral shell, paralectotype of <italic><tp:taxon-name><tp:taxon-name-part taxon-name-part-type="genus" reg="Cathaica"/><tp:taxon-name-part taxon-name-part-type="species" reg="amphidroma">amphidroma</tp:taxon-name-part></tp:taxon-name></italic>); China, W-Sytschuan: Wa-sy-Kou am Tung, coll. O. Möllendorff ex coll. Potanin, <named-content xmlns:xlink="http://www.w3.org/1999/xlink" content-type="dwc:institutional_code" xlink:type="simple">SMF</named-content> 349506 (1 dextral shell, paralectotype of <italic><tp:taxon-name><tp:taxon-name-part taxon-name-part-type="genus" reg="Cathaica"/><tp:taxon-name-part taxon-name-part-type="species" reg="amphidroma">amphidroma</tp:taxon-name-part></tp:taxon-name></italic>, ex <named-content xmlns:xlink="http://www.w3.org/1999/xlink" content-type="dwc:institutional_code" xlink:type="simple">SMF</named-content> 8941); Sy-tschuan, rechter Ufer des Flusses Tun bei dem Torfe (?) Wa-sy-ku, coll. O. Möllendorff ex coll. Potanin 3898a, 1903, <named-content xmlns:xlink="http://www.w3.org/1999/xlink" content-type="dwc:institutional_code" xlink:type="simple">SMF</named-content> 95002 (1 dextral shell, paralectotype of <italic><tp:taxon-name><tp:taxon-name-part taxon-name-part-type="genus" reg="Cathaica"/><tp:taxon-name-part taxon-name-part-type="species" reg="amphidroma">amphidroma</tp:taxon-name-part></tp:taxon-name></italic>); W-Sy-tschuan, coll. Möllendorff, <named-content xmlns:xlink="http://www.w3.org/1999/xlink" content-type="dwc:institutional_code" xlink:type="simple">SMF</named-content> 349505 (1 dextral shell, paralectotype of <italic><tp:taxon-name><tp:taxon-name-part taxon-name-part-type="genus" reg="Cathaica"/><tp:taxon-name-part taxon-name-part-type="species" reg="amphidroma">amphidroma</tp:taxon-name-part></tp:taxon-name></italic>, ex <named-content xmlns:xlink="http://www.w3.org/1999/xlink" content-type="dwc:institutional_code" xlink:type="simple">SMF</named-content> 9171); W-Sytschuan, Liu-Ting am Tung, coll. Möllendorff ex coll. Potanin, <named-content xmlns:xlink="http://www.w3.org/1999/xlink" content-type="dwc:institutional_code" xlink:type="simple">SMF</named-content> 349503 (2 dextral shells, paralectotypes of <italic><tp:taxon-name><tp:taxon-name-part taxon-name-part-type="genus" reg="Cathaica"/><tp:taxon-name-part taxon-name-part-type="species" reg="amphidroma">amphidroma</tp:taxon-name-part></tp:taxon-name></italic>, ex <named-content xmlns:xlink="http://www.w3.org/1999/xlink" content-type="dwc:institutional_code" xlink:type="simple">SMF</named-content> 8938); W-Ufer d. Lu Ho (Ta Tu Ho) zw. Tapien und Ja sz’kou, ex Krejci-Graf, 05.08.1930, <named-content xmlns:xlink="http://www.w3.org/1999/xlink" content-type="dwc:institutional_code" xlink:type="simple">SMF</named-content> 349507 (2 dextral shells, ex <named-content xmlns:xlink="http://www.w3.org/1999/xlink" content-type="dwc:institutional_code" xlink:type="simple">SMF</named-content> 24667).</p><fig id="F4" position="float" orientation="portrait"><label>Figure 4.</label><caption><p>Shells of <italic><tp:taxon-name><tp:taxon-name-part taxon-name-part-type="genus" reg="Trichocathaica">Trichocathaica</tp:taxon-name-part><tp:taxon-name-part taxon-name-part-type="species" reg="vestita">vestita</tp:taxon-name-part></tp:taxon-name></italic> (Pilsbry, 1934) (holotype, <named-content xmlns:xlink="http://www.w3.org/1999/xlink" content-type="dwc:institutional_code" xlink:type="simple">ANSP</named-content> 159708) (<bold>A</bold>) and <tp:taxon-name><tp:taxon-name-part taxon-name-part-type="genus" reg="Helix">Helix</tp:taxon-name-part> (<tp:taxon-name-part taxon-name-part-type="subgenus" reg="Camaena">Camaena</tp:taxon-name-part>) <tp:taxon-name-part taxon-name-part-type="species" reg="constantinae">constantinae</tp:taxon-name-part></tp:taxon-name> Adams, 1870 (<bold>B</bold>) (illustration from the original description). Scale bars: Scale refers only to <bold>A</bold>.</p></caption><graphic xmlns:xlink="http://www.w3.org/1999/xlink" xlink:href="zookeys-810-019-g004.jpg" position="float" orientation="portrait" xlink:type="simple" id="oo_252058.jpg"/></fig><fig id="F5" position="float" orientation="portrait"><label>Figure 5.</label><caption><p>Shells (<bold>A, D</bold>), dorsal (<bold>B, E</bold>), and ventral (<bold>C, F</bold>) sculpture of <italic><tp:taxon-name><tp:taxon-name-part taxon-name-part-type="genus" reg="Trichocathaica">Trichocathaica</tp:taxon-name-part><tp:taxon-name-part taxon-name-part-type="species" reg="vestita">vestita</tp:taxon-name-part></tp:taxon-name></italic><bold>A–C</bold> HNHM 103471 (D = 22.7 mm) <bold>D–F</bold> HNHM 103470 (D = 22.8 mm). Upper scale (<bold>A, D</bold>), lower scale (<bold>B, C, E, F</bold>). All photos: B. Páll-Gergely.</p></caption><graphic xmlns:xlink="http://www.w3.org/1999/xlink" xlink:href="zookeys-810-019-g005.jpg" position="float" orientation="portrait" xlink:type="simple" id="oo_252059.jpg"/></fig></tp:treatment-sec><tp:treatment-sec sec-type="diagnosis" id="SECID0ECJAG"><title>Diagnosis.</title><p>Shell sinistral or dextral, body whorl rounded to keeled, teleoconch finely wrinkled with small scale-like periostracal folds; fold scars (if visible) represented as short curved lines.</p></tp:treatment-sec><tp:treatment-sec sec-type="description" id="SECID0EHJAG"><title>Description.</title><p>Shell sinistral or dextral, spire slightly elevated; body whorl rounded (with a very slight indication of a keel) to keeled, protoconch consists of 1.25–1.5 whorls, finely, irregularly wrinkled; entire shell with 5.25–5.75 whorls; teleoconch finely, irregularly wrinkled, with small, low, dense periostracal folds having curved (C-shaped) base; scales not visible to the naked eye; in specimens/shell parts without periostracum the bases of folds or sometimes not visible as small curved lines; aperture subcircular, peristome slightly expanded, thin, sharp; inner, white thickening parallel to the peristome prominent, situated in some distance from peristome edge.</p></tp:treatment-sec><tp:treatment-sec sec-type="description" id="SECID0EMJAG"><title>Measurements (in mm).</title><p>D = 21.2–23.6, H = 11.1–13.6 (<italic>n</italic> = 12).</p></tp:treatment-sec><tp:treatment-sec sec-type="Anatomy" id="SECID0EUJAG"><title>Anatomy</title><p>(Figs <xref ref-type="fig" rid="F6">6</xref>, <xref ref-type="fig" rid="F7">7</xref>). Genital morphology of two specimens (HNHM 103470, dextral specimen and HNHM 103471, sinistral specimen) showed that the left ommatophoral retractor crosses between penis and vagina in the sinistral specimen, and that the right retractor in the dextral specimen. Atrium short, penis with a slimmer, shorter distal, and a thicker, longer proximal portion, distal portion covered by a weak penial sheath; epiphallus much more slender than penis, approximately as long as penis; retractor muscle shorter in sinistral and longer in dextral specimen, inserts on epiphallus, close to its meeting point with penis; proximal part of penis internally with reticulated zigzag sculpture caused by the perpendicular projections of longitudinal folds (Fig. <xref ref-type="fig" rid="F8">8</xref>); dart sac well developed, with thickened, larger basal part and smaller head part; dart was only found in the dextral specimen (Fig. <xref ref-type="fig" rid="F7">7</xref>); long glandulae insert on 4–6 points on the “neck” of the dart sac (at the meeting point of the body and head of the dart sac) (Fig. <xref ref-type="fig" rid="F6">6C</xref>); vagina short in dextral and longer in sinistral specimen, stalk of bursa copulatrix long, relatively slender, bursa ovoid, diverticulum absent; spermoviduct slender, no embryos found; albumen gland crescent shaped, talon relatively large.</p><fig id="F6" position="float" orientation="portrait"><label>Figure 6.</label><caption><p>Genital anatomy of <italic><tp:taxon-name><tp:taxon-name-part taxon-name-part-type="genus" reg="Trichocathaica">Trichocathaica</tp:taxon-name-part><tp:taxon-name-part taxon-name-part-type="species" reg="vestita">vestita</tp:taxon-name-part></tp:taxon-name></italic><bold>A</bold> Dextral specimen (HNHM 103470) <bold>B, C</bold> Sinistral specimen (HNHM 103471).</p></caption><graphic xmlns:xlink="http://www.w3.org/1999/xlink" xlink:href="zookeys-810-019-g006.jpg" position="float" orientation="portrait" xlink:type="simple" id="oo_252060.jpg"/></fig><fig id="F7" position="float" orientation="portrait"><label>Figure 7.</label><caption><p>Opened dart sac of sculpture of <italic><tp:taxon-name><tp:taxon-name-part taxon-name-part-type="genus" reg="Trichocathaica">Trichocathaica</tp:taxon-name-part><tp:taxon-name-part taxon-name-part-type="species" reg="vestita">vestita</tp:taxon-name-part></tp:taxon-name></italic><bold>A</bold> Dextral specimen (HNHM 103470) <bold>B, C</bold> Sinistral specimen (HNHM 103471). Arrow shows dart. Scale bars: 1 mm.</p></caption><graphic xmlns:xlink="http://www.w3.org/1999/xlink" xlink:href="zookeys-810-019-g007.jpg" position="float" orientation="portrait" xlink:type="simple" id="oo_252061.jpg"/></fig><fig id="F8" position="float" orientation="portrait"><label>Figure 8.</label><caption><p>Penial sculpture of <italic><tp:taxon-name><tp:taxon-name-part taxon-name-part-type="genus" reg="Trichocathaica">Trichocathaica</tp:taxon-name-part><tp:taxon-name-part taxon-name-part-type="species" reg="vestita">vestita</tp:taxon-name-part></tp:taxon-name></italic><bold>A</bold> Dextral specimen (HNHM 103470) <bold>B, C</bold> Sinistral specimen (HNHM 103471). Scale bars: 1 mm.</p></caption><graphic xmlns:xlink="http://www.w3.org/1999/xlink" xlink:href="zookeys-810-019-g008.jpg" position="float" orientation="portrait" xlink:type="simple" id="oo_252062.jpg"/></fig><p>We found no discrete differences between the dextral and sinistral individuals in gross anatomy of the genital system or in the internal structure of the dart sac (Figs <xref ref-type="fig" rid="F6">6</xref>, <xref ref-type="fig" rid="F7">7</xref>). <!--PageBreak--><!--PageBreak-->The internal surface of the penial tube exhibited complex patterns of microsculpture typical to camaenid snails (Fig. <xref ref-type="fig" rid="F8">8</xref>). In this structure, several slight differences were noticeable between these specimens of enantiomorphs. Around the area leading to the epiphallus (upper edge in Fig. <xref ref-type="fig" rid="F8">8</xref>), thin longitudinal pilasters are more tightly gathered with narrower furrows in the dextral than in the sinistral. In both of them, toward the middle of the penial tube, these pilasters become thick and sparse with wider furrows and form a reticulate pattern. Longitudinally (in the direction towards the genital orifice, the bottom in Fig. <xref ref-type="fig" rid="F8">8</xref>) under the reticulated range, zigzag crenulated pilasters are present in parallel. In these portions, structural change from the reticulate pattern to the parallel pilasters is more distinct in the dextral than in the sinistral. Smooth-bottomed furrows separate the zigzag pilasters in the dextral, whereas those furrows are not obviously present between the irregularly zigzag-shaped pilasters in the sinistral. This structure of the dextral is present in a longitudinally wider range than the sinistral. In the sinistral, instead, the irregular zigzag structure becomes weak or disappears from the longitudinal pilasters, which become thick and pronounced near the genital orifice. This longitudinal structural change is not present in the dextral. The dextral <!--PageBreak-->instead exhibits a different pattern such that the longitudinally parallel zigzag pilasters are continuously present and merge with one another without forming major pilasters.</p></tp:treatment-sec><tp:treatment-sec sec-type="Differential diagnosis" id="SECID0E4NAG"><title>Differential diagnosis.</title><p><italic><tp:taxon-name><tp:taxon-name-part taxon-name-part-type="genus" reg="Trichocathaica">Trichocathaica</tp:taxon-name-part><tp:taxon-name-part taxon-name-part-type="species" reg="vestita">vestita</tp:taxon-name-part></tp:taxon-name></italic> differs from <italic><tp:taxon-name><tp:taxon-name-part taxon-name-part-type="genus" reg="Trichocathaica">T.</tp:taxon-name-part><tp:taxon-name-part taxon-name-part-type="species" reg="macrosquamata">macrosquamata</tp:taxon-name-part></tp:taxon-name></italic> sp. n. by having the smaller periostracal folds (scales) on the entire shell surface.</p></tp:treatment-sec><tp:treatment-sec sec-type="distribution" id="SECID0EZOAG"><title>Distribution.</title><p>This species is known from the valley of the Dadu River at Luding and Wasigou.</p></tp:treatment-sec><tp:treatment-sec sec-type="remarks" id="SECID0E5OAG"><title>Remarks.</title><p>This species was described as a subspecies of <tp:taxon-name><tp:taxon-name-part taxon-name-part-type="genus" reg="Helix">Helix</tp:taxon-name-part> (<tp:taxon-name-part taxon-name-part-type="subgenus" reg="Camaena">Camaena</tp:taxon-name-part>) <tp:taxon-name-part taxon-name-part-type="species" reg="constantinae">constantinae</tp:taxon-name-part></tp:taxon-name> Adams, 1870. We had no possibility to examine that species; however, it has remarkably different shell traits, such as the strongly sculptured shell surface and a white band (see Fig. <xref ref-type="fig" rid="F4">4B</xref>). That species is probably not a <italic><tp:taxon-name><tp:taxon-name-part taxon-name-part-type="genus" reg="Trichocathaica">Trichocathaica</tp:taxon-name-part></tp:taxon-name></italic>, but something entirely different, as <xref ref-type="bibr" rid="B21">Pilsbry (1934)</xref> already suspected. Moreover, <italic><tp:taxon-name><tp:taxon-name-part taxon-name-part-type="genus" reg="Trichocathaica">Trichocathaica</tp:taxon-name-part></tp:taxon-name></italic> seems to inhabit only the mountains in Sichuan and southern Gansu, and <tp:taxon-name><tp:taxon-name-part taxon-name-part-type="genus" reg="Helix">Helix</tp:taxon-name-part> (<tp:taxon-name-part taxon-name-part-type="subgenus" reg="Camaena">Camaena</tp:taxon-name-part>) <tp:taxon-name-part taxon-name-part-type="species" reg="constantinae">constantinae</tp:taxon-name-part></tp:taxon-name> was collected in the “Ichang gorge” on the Yangtze River in Hubei Province (ca 30°55'N, 110°50'E, <xref ref-type="bibr" rid="B1">Adams 1870</xref>). Therefore, we handle <italic><tp:taxon-name><tp:taxon-name-part taxon-name-part-type="genus" reg="Trichocathaica">Trichocathaica</tp:taxon-name-part><tp:taxon-name-part taxon-name-part-type="species" reg="vestita">vestita</tp:taxon-name-part></tp:taxon-name></italic> (Pilsbry, 1934) as a species of its own right.</p><p><xref ref-type="bibr" rid="B21">Pilsbry (1934)</xref> already noted in the original description that the species show an extreme variability in terms of the development of the keel. Our data also indicates that the keel morphology is variable within and between populations. In the sample of 2015/64, 15 shells had nearly rounded body whorls, two were keeled, and two were intermediate between those rounded and keeled forms. Although every shell in the sample of 2015/65 had a keel, two of them were similar to the intermediate form of the 2015/64 sample.</p><!--PageBreak--></tp:treatment-sec><ref-list><ref id="B21"><mixed-citation xmlns:xlink="http://www.w3.org/1999/xlink" xlink:type="simple"><person-group><name name-style="western"><surname>Pilsbry</surname><given-names>HA</given-names></name></person-group> (<year>1934</year>) <article-title>Zoological results of the Dolan West China expedition of 1931, Part II, Mollusks.</article-title><source>Proceedings of the Academy of Natural Science of Philadelphia</source><volume>86</volume>: <fpage>5</fpage>–<lpage>28</lpage>.</mixed-citation></ref><ref id="B1"><mixed-citation xmlns:xlink="http://www.w3.org/1999/xlink" xlink:type="simple"><person-group><name name-style="western"><surname>Adams</surname><given-names>H</given-names></name></person-group> (<year>1870</year>) <article-title>Descriptions of ten new species of land and freshwater shells collected by Robert Swinhoe, Esq., in China and Formosa.</article-title><source>Proceedings of the Zoological Society of London</source><volume>1870</volume>: <fpage>377</fpage>–<lpage>380</lpage>.</mixed-citation></ref></ref-list></tp:taxon-treatment>
