# Supplementary material for: Enantiomorphs and taxonomy of three conchological species in flat-shelled snails Trichocathaica (Pulmonata, Camaenidae)
Source: Zookeys. 2018 Dec 20;(810):19–44. doi: 10.3897/zookeys.810.29824 (PMC6308220; doi:10.3897/zookeys.810.29824)
Supplement: XML Treatment for Trichocathaica foliosquama [file zookeys.810.29824-treatment6.xml]

<!DOCTYPE tp:taxon-treatment
  PUBLIC "-//TaxonX//DTD Taxonomic Treatment Publishing DTD v0 20100105//EN" "tax-treatment-NSO.dtd">
<tp:taxon-treatment xmlns:tp="http://www.plazi.org/taxpub"><tp:treatment-meta><kwd-group><label>Taxon classification</label><kwd><named-content xmlns:xlink="http://www.w3.org/1999/xlink" content-type="kingdom">Animalia</named-content></kwd><kwd><named-content xmlns:xlink="http://www.w3.org/1999/xlink" content-type="order">Stylommatophora</named-content></kwd><kwd><named-content xmlns:xlink="http://www.w3.org/1999/xlink" content-type="family">Camaenidae</named-content></kwd></kwd-group><mixed-citation publication-type="journal"><person-group><name><surname>Páll-Gergely</surname><given-names>Barna</given-names></name><name><surname>unyadi</surname><given-names>András</given-names></name><name><surname>Asami</surname><given-names>Takahiro</given-names></name></person-group><article-title>Enantiomorphs and taxonomy of three conchological species in flat-shelled snails <italic><tp:taxon-name><tp:taxon-name-part taxon-name-part-type="genus" reg="Trichocathaica">Trichocathaica</tp:taxon-name-part></tp:taxon-name></italic> (<tp:taxon-name><tp:taxon-name-part taxon-name-part-type="infraclass">Pulmonata</tp:taxon-name-part></tp:taxon-name>, <tp:taxon-name><tp:taxon-name-part taxon-name-part-type="family">Camaenidae</tp:taxon-name-part></tp:taxon-name>)</article-title><source>Zookeys</source><day>20</day><month>12</month><year>2018</year><volume>2018</volume><issue>810</issue><fpage>19</fpage><lpage>44</lpage><pub-id pub-id-type="doi">10.3897/zookeys.810.29824</pub-id></mixed-citation></tp:treatment-meta><tp:nomenclature><tp:taxon-name>
                <tp:taxon-name-part taxon-name-part-type="genus" reg="Trichocathaica">Trichocathaica</tp:taxon-name-part>
                <tp:taxon-name-part taxon-name-part-type="species" reg="foliosquama">foliosquama</tp:taxon-name-part>
              </tp:taxon-name><tp:taxon-authority>Wu, 2001</tp:taxon-authority><tp:nomenclature-citation-list><tp:nomenclature-citation><tp:taxon-name>
                    <tp:taxon-name-part taxon-name-part-type="genus" reg="Trichocathaica">Trichocathaica</tp:taxon-name-part>
                    <tp:taxon-name-part taxon-name-part-type="species" reg="foliosquama">foliosquama</tp:taxon-name-part>
                  </tp:taxon-name><comment>Wu, 2001: 294, figs 5–13.</comment></tp:nomenclature-citation></tp:nomenclature-citation-list></tp:nomenclature><tp:treatment-sec sec-type="type locality" id="SECID0EATAG"><title>Type locality.</title><p>Lijiexiang, Zhouqu County (33.8N, 104.3E), Gansu Province.</p></tp:treatment-sec><tp:treatment-sec sec-type="description" id="SECID0EFTAG"><title>Description</title><p>(based on the original description and photos). Shell sinistral, spire slightly elevated, body whorl rounded with a very slight indication of a blunt keel; protoconch consists of 1.55–1.75 whorls, finely granulose; entire shell with 5–5.38 whorls; teleoconch roughly, irregularly wrinkled, with large scales, each scale with 2 or 3 lamellae around 1 central ridge; aperture subcircular, peristome slightly expanded, thin, sharp; inner thickening parallel to peristome situated in some distance from peristome edge.</p></tp:treatment-sec><tp:treatment-sec sec-type="description" id="SECID0EKTAG"><title>Measurements</title><p>(in mm, based on the original description). D = 17.03–18.48, H = 9.33–10.35.</p><!--PageBreak--></tp:treatment-sec><tp:treatment-sec sec-type="distribution" id="SECID0EQTAG"><title>Distribution.</title><p>This species is known from the type locality only.</p></tp:treatment-sec><tp:treatment-sec sec-type="remarks" id="SECID0EVTAG"><title>Remarks.</title><p>We did not examine specimens of this species. It can be distinguished from the other species by the narrow umbilicus and the morphology of periostracal folds, described as “shell surface scaly, and each scale with 2–3 lamellae around 1 central ridge” (<xref ref-type="bibr" rid="B34">Wu 2001</xref>).</p></tp:treatment-sec><ref-list><ref id="B34"><mixed-citation xmlns:xlink="http://www.w3.org/1999/xlink" xlink:type="simple"><person-group><name name-style="western"><surname>Wu</surname><given-names>Min</given-names></name></person-group> (<year>2001</year>) <article-title>On new species of Chinese endemic snails of <italic><tp:taxon-name><tp:taxon-name-part taxon-name-part-type="genus">Trichocathaica</tp:taxon-name-part></tp:taxon-name></italic> (<tp:taxon-name><tp:taxon-name-part taxon-name-part-type="class">Gastropoda</tp:taxon-name-part></tp:taxon-name>: <tp:taxon-name><tp:taxon-name-part taxon-name-part-type="order">Stylommatophora</tp:taxon-name-part></tp:taxon-name>: <tp:taxon-name><tp:taxon-name-part taxon-name-part-type="family">Bradybaenidae</tp:taxon-name-part></tp:taxon-name>).</article-title><source>Acta Zootaxonomica Sinica</source><volume>26</volume>(<issue>3</issue>): <fpage>292</fpage>–<lpage>296</lpage>.</mixed-citation></ref></ref-list></tp:taxon-treatment>
