# Supplementary material for: Enantiomorphs and taxonomy of three conchological species in flat-shelled snails Trichocathaica (Pulmonata, Camaenidae)
Source: Zookeys. 2018 Dec 20;(810):19–44. doi: 10.3897/zookeys.810.29824 (PMC6308220; doi:10.3897/zookeys.810.29824)
Supplement: XML Treatment for Trichocathaica goepeliana [file zookeys.810.29824-treatment7.xml]

<!DOCTYPE tp:taxon-treatment
  PUBLIC "-//TaxonX//DTD Taxonomic Treatment Publishing DTD v0 20100105//EN" "tax-treatment-NSO.dtd">
<tp:taxon-treatment xmlns:tp="http://www.plazi.org/taxpub"><tp:treatment-meta><kwd-group><label>Taxon classification</label><kwd><named-content xmlns:xlink="http://www.w3.org/1999/xlink" content-type="kingdom">Animalia</named-content></kwd><kwd><named-content xmlns:xlink="http://www.w3.org/1999/xlink" content-type="order">Stylommatophora</named-content></kwd><kwd><named-content xmlns:xlink="http://www.w3.org/1999/xlink" content-type="family">Camaenidae</named-content></kwd></kwd-group><mixed-citation publication-type="journal"><person-group><name><surname>Páll-Gergely</surname><given-names>Barna</given-names></name><name><surname>unyadi</surname><given-names>András</given-names></name><name><surname>Asami</surname><given-names>Takahiro</given-names></name></person-group><article-title>Enantiomorphs and taxonomy of three conchological species in flat-shelled snails <italic><tp:taxon-name><tp:taxon-name-part taxon-name-part-type="genus" reg="Trichocathaica">Trichocathaica</tp:taxon-name-part></tp:taxon-name></italic> (<tp:taxon-name><tp:taxon-name-part taxon-name-part-type="infraclass">Pulmonata</tp:taxon-name-part></tp:taxon-name>, <tp:taxon-name><tp:taxon-name-part taxon-name-part-type="family">Camaenidae</tp:taxon-name-part></tp:taxon-name>)</article-title><source>Zookeys</source><day>20</day><month>12</month><year>2018</year><volume>2018</volume><issue>810</issue><fpage>19</fpage><lpage>44</lpage><pub-id pub-id-type="doi">10.3897/zookeys.810.29824</pub-id></mixed-citation></tp:treatment-meta><tp:nomenclature><tp:taxon-name>
                <tp:taxon-name-part taxon-name-part-type="genus" reg="Trichocathaica">Trichocathaica</tp:taxon-name-part>
                <tp:taxon-name-part taxon-name-part-type="species" reg="goepeliana">goepeliana</tp:taxon-name-part>
              </tp:taxon-name><tp:taxon-authority>Yen, 1938</tp:taxon-authority><xref ref-type="fig" rid="F9">Figure 9</xref><!--PageBreak--><tp:nomenclature-citation-list><tp:nomenclature-citation><tp:taxon-name>
                    <tp:taxon-name-part taxon-name-part-type="genus" reg="Trichocathaica">Trichocathaica</tp:taxon-name-part>
                    <tp:taxon-name-part taxon-name-part-type="species" reg="goepeliana">goepeliana</tp:taxon-name-part>
                  </tp:taxon-name><comment>– <xref ref-type="bibr" rid="B31">Yen 1939</xref>: 150, plate 15, fig. 45.</comment></tp:nomenclature-citation></tp:nomenclature-citation-list></tp:nomenclature><tp:treatment-sec sec-type="material" id="SECID0E1VAG"><title>Material examined.</title><p>W-Sy-tschuan: Tapa, coll. Möllendorff ex Potanin 444, <named-content xmlns:xlink="http://www.w3.org/1999/xlink" content-type="dwc:institutional_code" xlink:type="simple">SMF</named-content> 8939/2 (syntypes).</p></tp:treatment-sec><tp:treatment-sec sec-type="diagnosis" id="SECID0EEWAG"><title>Diagnosis.</title><p>Shell sinistral, small, body whorl keeled at the middle of body whorl, teleoconch finely wrinkled with small scales.</p></tp:treatment-sec><tp:treatment-sec sec-type="description" id="SECID0EJWAG"><title>Description.</title><p>Shell small, sinistral, spire elevated, dorsal surface domed/conical; body whorl bluntly keeled, keel situated at about mid part of body whorl; shallow subsutural furrow present on body whorl above keel; protoconch consists of 1.5 whorls, finely pitted and wrinkled; entire shell with 5.5–5.75 whorls; teleoconch finely, irregularly wrinkled, with fine, curved scales (present near suture); aperture subcircular, peristome not developed in the two available specimens.</p><fig id="F9" position="float" orientation="portrait"><label>Figure 9.</label><caption><p>Lectotype of <italic><tp:taxon-name><tp:taxon-name-part taxon-name-part-type="genus" reg="Trichocathaica">Trichocathaica</tp:taxon-name-part><tp:taxon-name-part taxon-name-part-type="species" reg="goepeliana">goepeliana</tp:taxon-name-part></tp:taxon-name></italic> Yen, 1938 (<named-content xmlns:xlink="http://www.w3.org/1999/xlink" content-type="dwc:institutional_code" xlink:type="simple">SMF</named-content> 8939, syntype, D = 9.6 mm). <bold>A</bold> Entire shell <bold>B, C</bold> Dorsal sculpture <bold>D, E</bold> Ventral sculpture <bold>C, E</bold> show white framed area of <bold>B</bold> and <bold>D</bold> respectively. Scale bars: Upper scale (<bold>A</bold>), lower scale (<bold>B, D</bold>) <bold>C, E</bold> not to scale. All photos: B. Páll-Gergely.</p></caption><graphic xmlns:xlink="http://www.w3.org/1999/xlink" xlink:href="zookeys-810-019-g009.jpg" position="float" orientation="portrait" xlink:type="simple" id="oo_252063.jpg"/></fig></tp:treatment-sec><tp:treatment-sec sec-type="description" id="SECID0E3XAG"><title>Measurements (in mm).</title><p>D = 9.5–9.6, H = 5.7–6.1 (<italic>n</italic> = 2).</p></tp:treatment-sec><tp:treatment-sec sec-type="Differential diagnosis" id="SECID0EEYAG"><title>Differential diagnosis.</title><p>This species is smaller than the other congeners, and its keel is situated in the middle of the body whorl.</p></tp:treatment-sec><tp:treatment-sec sec-type="distribution" id="SECID0EJYAG"><title>Distribution.</title><p>This species is known from the type locality only. We were not able to determine the locality Tapa on the map among more than 20 similarly called localities.</p></tp:treatment-sec><tp:treatment-sec sec-type="remarks" id="SECID0EOYAG"><title>Remarks.</title><p>This species differs from the other congeners by its smaller shell; both the available shells are smaller than 10 mm in diameter, whereas the others have shells larger than 15 mm. Though the small scales on the shell surface suggest that this species belongs to the genus <italic><tp:taxon-name><tp:taxon-name-part taxon-name-part-type="genus" reg="Trichocathaica">Trichocathaica</tp:taxon-name-part></tp:taxon-name></italic>, due to its small shell size, its generic placement needs to be verified by examination of genital morphology.</p></tp:treatment-sec><ref-list><ref id="B31"><mixed-citation xmlns:xlink="http://www.w3.org/1999/xlink" xlink:type="simple"><person-group><name name-style="western"><surname>Yen</surname><given-names>T-C</given-names></name></person-group> (<year>1939</year>) <source>Die Chinesischen Land-und Süßwasser-Gastropoden des Natur-Museums Senckenberg.</source><publisher-name>Abhandlungen der Senckenbergischen Naturforschenden Gesellschaft</publisher-name>, <publisher-loc>Frankfurt am Main</publisher-loc>, <size units="page">234 pp</size>.</mixed-citation></ref></ref-list></tp:taxon-treatment>
