# Supplementary material for: Enantiomorphs and taxonomy of three conchological species in flat-shelled snails Trichocathaica (Pulmonata, Camaenidae)
Source: Zookeys. 2018 Dec 20;(810):19–44. doi: 10.3897/zookeys.810.29824 (PMC6308220; doi:10.3897/zookeys.810.29824)
Supplement: XML Treatment for Trichocathaica lyonsae lyonsae [file zookeys.810.29824-treatment9.xml]

<!DOCTYPE tp:taxon-treatment
  PUBLIC "-//TaxonX//DTD Taxonomic Treatment Publishing DTD v0 20100105//EN" "tax-treatment-NSO.dtd">
<tp:taxon-treatment xmlns:tp="http://www.plazi.org/taxpub"><tp:treatment-meta><kwd-group><label>Taxon classification</label><kwd><named-content xmlns:xlink="http://www.w3.org/1999/xlink" content-type="kingdom">Animalia</named-content></kwd><kwd><named-content xmlns:xlink="http://www.w3.org/1999/xlink" content-type="order">Stylommatophora</named-content></kwd><kwd><named-content xmlns:xlink="http://www.w3.org/1999/xlink" content-type="family">Camaenidae</named-content></kwd></kwd-group><mixed-citation publication-type="journal"><person-group><name><surname>Páll-Gergely</surname><given-names>Barna</given-names></name><name><surname>unyadi</surname><given-names>András</given-names></name><name><surname>Asami</surname><given-names>Takahiro</given-names></name></person-group><article-title>Enantiomorphs and taxonomy of three conchological species in flat-shelled snails <italic><tp:taxon-name><tp:taxon-name-part taxon-name-part-type="genus" reg="Trichocathaica">Trichocathaica</tp:taxon-name-part></tp:taxon-name></italic> (<tp:taxon-name><tp:taxon-name-part taxon-name-part-type="infraclass">Pulmonata</tp:taxon-name-part></tp:taxon-name>, <tp:taxon-name><tp:taxon-name-part taxon-name-part-type="family">Camaenidae</tp:taxon-name-part></tp:taxon-name>)</article-title><source>Zookeys</source><day>20</day><month>12</month><year>2018</year><volume>2018</volume><issue>810</issue><fpage>19</fpage><lpage>44</lpage><pub-id pub-id-type="doi">10.3897/zookeys.810.29824</pub-id></mixed-citation></tp:treatment-meta><tp:nomenclature><tp:taxon-name>
                <tp:taxon-name-part taxon-name-part-type="genus" reg="Trichocathaica">Trichocathaica</tp:taxon-name-part>
                <tp:taxon-name-part taxon-name-part-type="species" reg="lyonsae">lyonsae</tp:taxon-name-part>
                <tp:taxon-name-part taxon-name-part-type="subspecies" reg="lyonsae">lyonsae</tp:taxon-name-part>
              </tp:taxon-name><tp:taxon-authority>(Gude, 1919)</tp:taxon-authority><xref ref-type="fig" rid="F10">Figure 10A–C</xref><tp:nomenclature-citation-list><tp:nomenclature-citation><tp:taxon-name><tp:taxon-name-part taxon-name-part-type="genus" reg="Cathaica">Cathaica</tp:taxon-name-part> (<tp:taxon-name-part taxon-name-part-type="subgenus" reg="Trichocathaica">Trichocathaica</tp:taxon-name-part>) <tp:taxon-name-part taxon-name-part-type="species" reg="lyonsae">lyonsae</tp:taxon-name-part></tp:taxon-name><comment>Gude, 1919: 119 + unnumbered figure.</comment></tp:nomenclature-citation><tp:nomenclature-citation><tp:taxon-name>
                    <tp:taxon-name-part taxon-name-part-type="genus" reg="Trichocathaica">Trichocathaica</tp:taxon-name-part>
                    <tp:taxon-name-part taxon-name-part-type="species" reg="lyonsae">lyonsae</tp:taxon-name-part>
                  </tp:taxon-name><comment>– <xref ref-type="bibr" rid="B31">Yen 1939</xref>: 150, plate 15, fig. 43.</comment></tp:nomenclature-citation></tp:nomenclature-citation-list></tp:nomenclature><tp:treatment-sec sec-type="Types examined" id="SECID0EX3AG"><title>Types examined.</title><p>Min Valley, Setchuen, coll. Gude, NHMUK 1922.8.29.86 (syntype).</p></tp:treatment-sec><tp:treatment-sec sec-type="type locality" id="SECID0EB4AG"><title>Type locality.</title><p>“Min Valley, Setchuen”.</p></tp:treatment-sec><tp:treatment-sec sec-type="diagnosis" id="SECID0EG4AG"><title>Diagnosis.</title><p>Shell sinistral, body whorl slightly shouldered, teleoconch roughly wrinkled with medium-sized scale-like periostracal folds; some folds are developed to long hairs.</p></tp:treatment-sec><tp:treatment-sec sec-type="description" id="SECID0EL4AG"><title>Description.</title><p>Shell sinistral, spire slightly elevated, dorsal side rather low conical; body whorl slightly shouldered; protoconch consists of 1.5 whorls, finely, irregularly wrinkled; entire shell with 5.5 whorls; teleoconch roughly, irregularly wrinkled, with moderately large, triangular periostracal folds; some folds on the edge of body whorl and in the suture developed to long, cylindrical hairs; in shell parts without periostracum the base of folds visible as deep scars; aperture subcircular, slightly ovoid (depressed in dorsobasal direction); upper peristome edge strongly descending (mostly visible from lateral view); peristome slightly expanded, sharp; inner thickening parallel to the peristome strong, white.</p><fig id="F10" position="float" orientation="portrait"><label>Figure 10.</label><caption><p><bold>A–C</bold><italic><tp:taxon-name><tp:taxon-name-part taxon-name-part-type="genus" reg="Trichocathaica">Trichocathaica</tp:taxon-name-part><tp:taxon-name-part taxon-name-part-type="species" reg="lyonsae">lyonsae</tp:taxon-name-part><tp:taxon-name-part taxon-name-part-type="subspecies" reg="lyonsae">lyonsae</tp:taxon-name-part></tp:taxon-name></italic> (Gude, 1919), NHMUK 1922.8.29.86 (syntype, D = 17.3 mm) <bold>D–F</bold><italic><tp:taxon-name><tp:taxon-name-part taxon-name-part-type="genus" reg="Trichocathaica">Trichocathaica</tp:taxon-name-part><tp:taxon-name-part taxon-name-part-type="species" reg="lyonsae">lyonsae</tp:taxon-name-part><tp:taxon-name-part taxon-name-part-type="subspecies" reg="comosa">comosa</tp:taxon-name-part></tp:taxon-name></italic> (Pilsbry, 1934), <named-content xmlns:xlink="http://www.w3.org/1999/xlink" content-type="dwc:institutional_code" xlink:type="simple">ANSP</named-content> 159641 (holotype, D = 15.7 mm). Close-up images show the dorsal (<bold>B, E</bold>), and the ventral (<bold>C, F</bold>) sculpture. Scale refers to <bold>A, D</bold> other figures not to scale. Photos: K. Seizova, <named-content xmlns:xlink="http://www.w3.org/1999/xlink" content-type="dwc:institutional_code" xlink:type="simple">ANSP</named-content> Malacology Department (<bold>D–F</bold>) and H. Taylor (<bold>A–C</bold>).</p></caption><graphic xmlns:xlink="http://www.w3.org/1999/xlink" xlink:href="zookeys-810-019-g010.jpg" position="float" orientation="portrait" xlink:type="simple" id="oo_252064.jpg"/></fig></tp:treatment-sec><tp:treatment-sec sec-type="description" id="SECID0EV6AG"><title>Measurements (in mm).</title><p>D = 17.3, H = 8.7 (photographed syntype).</p></tp:treatment-sec><tp:treatment-sec sec-type="distribution" id="SECID0E16AG"><title>Distribution.</title><p>This subspecies is known from the type locality only.</p></tp:treatment-sec><ref-list><ref id="B31"><mixed-citation xmlns:xlink="http://www.w3.org/1999/xlink" xlink:type="simple"><person-group><name name-style="western"><surname>Yen</surname><given-names>T-C</given-names></name></person-group> (<year>1939</year>) <source>Die Chinesischen Land-und Süßwasser-Gastropoden des Natur-Museums Senckenberg.</source><publisher-name>Abhandlungen der Senckenbergischen Naturforschenden Gesellschaft</publisher-name>, <publisher-loc>Frankfurt am Main</publisher-loc>, <size units="page">234 pp</size>.</mixed-citation></ref></ref-list></tp:taxon-treatment>
