# Supplementary material for: Enantiomorphs and taxonomy of three conchological species in flat-shelled snails Trichocathaica (Pulmonata, Camaenidae)
Source: Zookeys. 2018 Dec 20;(810):19–44. doi: 10.3897/zookeys.810.29824 (PMC6308220; doi:10.3897/zookeys.810.29824)
Supplement: XML Treatment for Trichocathaica puteolata [file zookeys.810.29824-treatment11.xml]

<!DOCTYPE tp:taxon-treatment
  PUBLIC "-//TaxonX//DTD Taxonomic Treatment Publishing DTD v0 20100105//EN" "tax-treatment-NSO.dtd">
<tp:taxon-treatment xmlns:tp="http://www.plazi.org/taxpub"><tp:treatment-meta><kwd-group><label>Taxon classification</label><kwd><named-content xmlns:xlink="http://www.w3.org/1999/xlink" content-type="kingdom">Animalia</named-content></kwd><kwd><named-content xmlns:xlink="http://www.w3.org/1999/xlink" content-type="order">Stylommatophora</named-content></kwd><kwd><named-content xmlns:xlink="http://www.w3.org/1999/xlink" content-type="family">Camaenidae</named-content></kwd></kwd-group><mixed-citation publication-type="journal"><person-group><name><surname>Páll-Gergely</surname><given-names>Barna</given-names></name><name><surname>unyadi</surname><given-names>András</given-names></name><name><surname>Asami</surname><given-names>Takahiro</given-names></name></person-group><article-title>Enantiomorphs and taxonomy of three conchological species in flat-shelled snails <italic><tp:taxon-name><tp:taxon-name-part taxon-name-part-type="genus" reg="Trichocathaica">Trichocathaica</tp:taxon-name-part></tp:taxon-name></italic> (<tp:taxon-name><tp:taxon-name-part taxon-name-part-type="infraclass">Pulmonata</tp:taxon-name-part></tp:taxon-name>, <tp:taxon-name><tp:taxon-name-part taxon-name-part-type="family">Camaenidae</tp:taxon-name-part></tp:taxon-name>)</article-title><source>Zookeys</source><day>20</day><month>12</month><year>2018</year><volume>2018</volume><issue>810</issue><fpage>19</fpage><lpage>44</lpage><pub-id pub-id-type="doi">10.3897/zookeys.810.29824</pub-id></mixed-citation></tp:treatment-meta><tp:nomenclature><tp:taxon-name>
                <tp:taxon-name-part taxon-name-part-type="genus" reg="Trichocathaica">Trichocathaica</tp:taxon-name-part>
                <tp:taxon-name-part taxon-name-part-type="species" reg="puteolata">puteolata</tp:taxon-name-part>
                <object-id xmlns:xlink="http://www.w3.org/1999/xlink" content-type="zoobank" xlink:type="simple">http://zoobank.org/C89554FE-A309-42C5-BDC5-328153FB7EF6</object-id>
              </tp:taxon-name><tp:taxon-authority>Páll-Gergely</tp:taxon-authority><tp:taxon-status xmlns:xlink="http://www.w3.org/1999/xlink" xlink:type="simple">sp. n.</tp:taxon-status><xref ref-type="fig" rid="F11">Figure 11A–C</xref><tp:nomenclature-citation-list><tp:nomenclature-citation><tp:taxon-name><tp:taxon-name-part taxon-name-part-type="genus" reg="Laeocathaica">Laeocathaica</tp:taxon-name-part> (<tp:taxon-name-part taxon-name-part-type="subgenus" reg="Trichocathaica">Trichocathaica</tp:taxon-name-part>) <tp:taxon-name-part taxon-name-part-type="species" reg="lyonsae">lyonsae</tp:taxon-name-part></tp:taxon-name><comment>– Wenz 1960: 639, fig. 2235.</comment></tp:nomenclature-citation></tp:nomenclature-citation-list></tp:nomenclature><tp:treatment-sec sec-type="material" id="SECID0ELFBG"><title>Material examined.</title><p>China, Sytschuan, “Hügel bei der Fähre aus Ta Tu Ho bei %” (one side of the label), “Fulin Ton boden, Maisfelden, 31.07.1930” (other side of the label), <named-content xmlns:xlink="http://www.w3.org/1999/xlink" content-type="dwc:institutional_code" xlink:type="simple">SMF</named-content> 24666a/1 (holotype, orig. Handb. Pal. 2235); same data, <named-content xmlns:xlink="http://www.w3.org/1999/xlink" content-type="dwc:institutional_code" xlink:type="simple">SMF</named-content> 349516/61 shells (most of them are juveniles); same data, <named-content xmlns:xlink="http://www.w3.org/1999/xlink" content-type="dwc:institutional_code" xlink:type="simple">SMF</named-content> 349514/1 paratype shell (orig. Yen, 1939: plate 15, fig. 43); China, Sytschuan, Osthang des Lu-ho (=Ta Tu-Ho), s. Lu Tin Chouw (?), ex coll. K. Krejci-Graf, 04,08,1930 (1933), <named-content xmlns:xlink="http://www.w3.org/1999/xlink" content-type="dwc:institutional_code" xlink:type="simple">SMF</named-content> 24665/15 (most of them are juveniles).</p></tp:treatment-sec><tp:treatment-sec sec-type="diagnosis" id="SECID0EBGBG"><title>Diagnosis.</title><p>Shell large, sinistral, body whorl keeled above mid-part of body whorl, teleoconch roughly wrinkled with moderately large, slender periostracal folds, fold scars represented as deep pits.</p></tp:treatment-sec><tp:treatment-sec sec-type="description" id="SECID0EGGBG"><title>Description.</title><p>Shell sinistral, spire very slightly elevated in most specimens (dorsal side nearly flattened), but in some shells dorsal surface domed; body whorl slightly keeled, keel situated above mid part of body whorl; protoconch consists of 1.25–1.75 whorls, finely, irregularly wrinkled; entire shell with 4.5–5.5 whorls; teleoconch roughly, irregularly wrinkled, with moderately large, slender triangular, sometimes cylindrical, hair-like periostracal folds having short, curved base; in specimens/shell parts without periostracum the base of folds visible as deep fold scars; aperture subcircular, peristome slightly expanded, thin, sharp; inner thickening parallel to the peristome weak.</p><fig id="F11" position="float" orientation="portrait"><label>Figure 11.</label><caption><p>Shells (<bold>A, D</bold>), dorsal (<bold>B, E</bold>), and ventral (<bold>C, F</bold>) sculpture of <italic><tp:taxon-name><tp:taxon-name-part taxon-name-part-type="genus" reg="Trichocathaica">Trichocathaica</tp:taxon-name-part></tp:taxon-name></italic> species <bold>A–C</bold><italic><tp:taxon-name><tp:taxon-name-part taxon-name-part-type="genus" reg="Trichocathaica">Trichocathaica</tp:taxon-name-part><tp:taxon-name-part taxon-name-part-type="species" reg="rugosobasis">rugosobasis</tp:taxon-name-part></tp:taxon-name></italic> (<xref ref-type="bibr" rid="B21">Pilsbry 1934</xref>), <named-content xmlns:xlink="http://www.w3.org/1999/xlink" content-type="dwc:institutional_code" xlink:type="simple">ANSP</named-content> 159636 (holotype, D = 15 mm) <bold>D–F</bold><italic><tp:taxon-name><tp:taxon-name-part taxon-name-part-type="genus" reg="Trichocathaica">Trichocathaica</tp:taxon-name-part><tp:taxon-name-part taxon-name-part-type="species" reg="puteolata">puteolata</tp:taxon-name-part></tp:taxon-name></italic> Páll-Gergely sp. n., holotype (<named-content xmlns:xlink="http://www.w3.org/1999/xlink" content-type="dwc:institutional_code" xlink:type="simple">SMF</named-content> 24666, D = 19.5 mm). Scale bars: Upper scale (<bold>A, D</bold>); lower scale (<bold>B, C, E, F</bold>). Photos: B. Páll-Gergely (<bold>D–F</bold>) and K. Seizova, <named-content xmlns:xlink="http://www.w3.org/1999/xlink" content-type="dwc:institutional_code" xlink:type="simple">ANSP</named-content> Malacology Department (<bold>A–C</bold>).</p></caption><graphic xmlns:xlink="http://www.w3.org/1999/xlink" xlink:href="zookeys-810-019-g011.jpg" position="float" orientation="portrait" xlink:type="simple" id="oo_252065.jpg"/></fig></tp:treatment-sec><tp:treatment-sec sec-type="description" id="SECID0EXIBG"><title>Measurements (in mm).</title><p>D = 15.7–22.8, H = 7.5–11.4 (<italic>n</italic> = 6).</p></tp:treatment-sec><tp:treatment-sec sec-type="Differential diagnosis" id="SECID0E6IBG"><title>Differential diagnosis.</title><p>The shell of <italic><tp:taxon-name><tp:taxon-name-part taxon-name-part-type="genus" reg="Trichocathaica">T.</tp:taxon-name-part><tp:taxon-name-part taxon-name-part-type="species" reg="rugosobasis">rugosobasis</tp:taxon-name-part></tp:taxon-name></italic> is similar to that of <italic><tp:taxon-name><tp:taxon-name-part taxon-name-part-type="genus" reg="Trichocathaica">T.</tp:taxon-name-part><tp:taxon-name-part taxon-name-part-type="species" reg="puteolata">puteolata</tp:taxon-name-part></tp:taxon-name></italic> sp. n. but smaller with the narrower umbilicus, less keeled body whorl, and stronger radial sculpture.</p></tp:treatment-sec><tp:treatment-sec sec-type="etymology" id="SECID0E2JBG"><title>Etymology.</title><p>The Latin <tp:taxon-name><tp:taxon-name-part taxon-name-part-type="genus" reg="Trichocathaica"/><tp:taxon-name-part taxon-name-part-type="species" reg="puteolata">puteolata</tp:taxon-name-part></tp:taxon-name> (= pitted) refers to the pitted surface of the shells.</p></tp:treatment-sec><tp:treatment-sec sec-type="distribution" id="SECID0EKKBG"><title>Distribution.</title><p>This species is known only from the valley of the Dadu River.</p></tp:treatment-sec><tp:treatment-sec sec-type="remarks" id="SECID0EPKBG"><title>Remarks.</title><p>All shells we examined in the <named-content xmlns:xlink="http://www.w3.org/1999/xlink" content-type="dwc:institutional_code" xlink:type="simple">SMF</named-content> were labelled as <italic><tp:taxon-name><tp:taxon-name-part taxon-name-part-type="genus" reg="Trichocathaica">T.</tp:taxon-name-part><tp:taxon-name-part taxon-name-part-type="species" reg="lyonsae">lyonsae</tp:taxon-name-part></tp:taxon-name></italic>.</p></tp:treatment-sec><ref-list><ref id="B21"><mixed-citation xmlns:xlink="http://www.w3.org/1999/xlink" xlink:type="simple"><person-group><name name-style="western"><surname>Pilsbry</surname><given-names>HA</given-names></name></person-group> (<year>1934</year>) <article-title>Zoological results of the Dolan West China expedition of 1931, Part II, Mollusks.</article-title><source>Proceedings of the Academy of Natural Science of Philadelphia</source><volume>86</volume>: <fpage>5</fpage>–<lpage>28</lpage>.</mixed-citation></ref></ref-list></tp:taxon-treatment>
