# Supplementary material for: Enantiomorphs and taxonomy of three conchological species in flat-shelled snails Trichocathaica (Pulmonata, Camaenidae)
Source: Zookeys. 2018 Dec 20;(810):19–44. doi: 10.3897/zookeys.810.29824 (PMC6308220; doi:10.3897/zookeys.810.29824)
Supplement: XML Treatment for Trichocathaica rugosobasis [file zookeys.810.29824-treatment12.xml]

<!DOCTYPE tp:taxon-treatment
  PUBLIC "-//TaxonX//DTD Taxonomic Treatment Publishing DTD v0 20100105//EN" "tax-treatment-NSO.dtd">
<tp:taxon-treatment xmlns:tp="http://www.plazi.org/taxpub"><tp:treatment-meta><kwd-group><label>Taxon classification</label><kwd><named-content xmlns:xlink="http://www.w3.org/1999/xlink" content-type="kingdom">Animalia</named-content></kwd><kwd><named-content xmlns:xlink="http://www.w3.org/1999/xlink" content-type="order">Stylommatophora</named-content></kwd><kwd><named-content xmlns:xlink="http://www.w3.org/1999/xlink" content-type="family">Camaenidae</named-content></kwd></kwd-group><mixed-citation publication-type="journal"><person-group><name><surname>Páll-Gergely</surname><given-names>Barna</given-names></name><name><surname>unyadi</surname><given-names>András</given-names></name><name><surname>Asami</surname><given-names>Takahiro</given-names></name></person-group><article-title>Enantiomorphs and taxonomy of three conchological species in flat-shelled snails <italic><tp:taxon-name><tp:taxon-name-part taxon-name-part-type="genus" reg="Trichocathaica">Trichocathaica</tp:taxon-name-part></tp:taxon-name></italic> (<tp:taxon-name><tp:taxon-name-part taxon-name-part-type="infraclass">Pulmonata</tp:taxon-name-part></tp:taxon-name>, <tp:taxon-name><tp:taxon-name-part taxon-name-part-type="family">Camaenidae</tp:taxon-name-part></tp:taxon-name>)</article-title><source>Zookeys</source><day>20</day><month>12</month><year>2018</year><volume>2018</volume><issue>810</issue><fpage>19</fpage><lpage>44</lpage><pub-id pub-id-type="doi">10.3897/zookeys.810.29824</pub-id></mixed-citation></tp:treatment-meta><tp:nomenclature><tp:taxon-name>
                <tp:taxon-name-part taxon-name-part-type="genus" reg="Trichocathaica">Trichocathaica</tp:taxon-name-part>
                <tp:taxon-name-part taxon-name-part-type="species" reg="rugosobasis">rugosobasis</tp:taxon-name-part>
              </tp:taxon-name><tp:taxon-authority>(Pilsbry, 1934)</tp:taxon-authority><xref ref-type="fig" rid="F11">Figure 11D–F</xref><!--PageBreak--><!--PageBreak--><tp:nomenclature-citation-list><tp:nomenclature-citation><tp:taxon-name><tp:taxon-name-part taxon-name-part-type="genus" reg="Bradybaena">Bradybaena</tp:taxon-name-part> (<tp:taxon-name-part taxon-name-part-type="subgenus" reg="Trichocathaica">Trichocathaica</tp:taxon-name-part>) <tp:taxon-name-part taxon-name-part-type="species" reg="rugosobasis">rugosobasis</tp:taxon-name-part></tp:taxon-name><comment>Pilsbry, 1934: 86: 12, plate 4, figs 6, 7.</comment></tp:nomenclature-citation></tp:nomenclature-citation-list></tp:nomenclature><tp:treatment-sec sec-type="Type examined" id="SECID0E6MBG"><title>Type examined.</title><p>Wenchwan to Maochow, Szechuan, China (W. China exp., Brooke Dolan, 24.04.1931), <named-content xmlns:xlink="http://www.w3.org/1999/xlink" content-type="dwc:institutional_code" xlink:type="simple">ANSP</named-content> 159636 (holotype [photos examined] + 2 paratypes [not examined]).</p></tp:treatment-sec><tp:treatment-sec sec-type="type locality" id="SECID0EJNBG"><title>Type locality.</title><p>“Between Wenchwan and Maochow, Szechuan, on rocks in the arid valley of the Min River, 3500–4100 ft. elevation”.</p></tp:treatment-sec><tp:treatment-sec sec-type="description" id="SECID0EONBG"><title>Description</title><p><bold>(based on photos of the holotype).</bold> Shell sinistral, spire slightly elevated, body whorl rounded with a very slight indication of a blunt keel; protoconch consists of 1.75 whorls, probably finely, irregularly wrinkled; entire shell with 5.75 whorls; teleoconch very roughly, irregularly wrinkled, with large hair scars, periostracal elements not visible; aperture subcircular, peristome slightly expanded, thin, sharp; inner thickening parallel to peristome seemingly normally developed, situated in some distance from peristome edge.</p></tp:treatment-sec><tp:treatment-sec sec-type="description" id="SECID0EWNBG"><title>Measurements (in mm).</title><p>D = 14.3–15.0, H = 7.0–7.2 (<italic>n</italic> = 2, according to the original description).</p><!--PageBreak--></tp:treatment-sec><tp:treatment-sec sec-type="remarks" id="SECID0E6NBG"><title>Remarks.</title><p>This species is characterized by its medium-sized shell with rough radial sculpture. The holotype is somewhat corroded, and thus, the periostracal folds could not be examined.</p><!--PageBreak--></tp:treatment-sec><tp:treatment-sec><!--Section generated to contain objects referenced in tp:taxon-treatment.--><fig id="F11" position="float" orientation="portrait"><label>Figure 11.</label><caption><p>Shells (<bold>A, D</bold>), dorsal (<bold>B, E</bold>), and ventral (<bold>C, F</bold>) sculpture of <italic><tp:taxon-name><tp:taxon-name-part taxon-name-part-type="genus" reg="Trichocathaica">Trichocathaica</tp:taxon-name-part></tp:taxon-name></italic> species <bold>A–C</bold><italic><tp:taxon-name><tp:taxon-name-part taxon-name-part-type="genus" reg="Trichocathaica">Trichocathaica</tp:taxon-name-part><tp:taxon-name-part taxon-name-part-type="species" reg="rugosobasis">rugosobasis</tp:taxon-name-part></tp:taxon-name></italic> (<xref ref-type="bibr" rid="B21">Pilsbry 1934</xref>), <named-content xmlns:xlink="http://www.w3.org/1999/xlink" content-type="dwc:institutional_code" xlink:type="simple">ANSP</named-content> 159636 (holotype, D = 15 mm) <bold>D–F</bold><italic><tp:taxon-name><tp:taxon-name-part taxon-name-part-type="genus" reg="Trichocathaica">Trichocathaica</tp:taxon-name-part><tp:taxon-name-part taxon-name-part-type="species" reg="puteolata">puteolata</tp:taxon-name-part></tp:taxon-name></italic> Páll-Gergely sp. n., holotype (<named-content xmlns:xlink="http://www.w3.org/1999/xlink" content-type="dwc:institutional_code" xlink:type="simple">SMF</named-content> 24666, D = 19.5 mm). Scale bars: Upper scale (<bold>A, D</bold>); lower scale (<bold>B, C, E, F</bold>). Photos: B. Páll-Gergely (<bold>D–F</bold>) and K. Seizova, <named-content xmlns:xlink="http://www.w3.org/1999/xlink" content-type="dwc:institutional_code" xlink:type="simple">ANSP</named-content> Malacology Department (<bold>A–C</bold>).</p></caption><graphic xmlns:xlink="http://www.w3.org/1999/xlink" xlink:href="zookeys-810-019-g011.jpg" position="float" orientation="portrait" xlink:type="simple" id="oo_252065.jpg"/></fig></tp:treatment-sec><ref-list><ref id="B21"><mixed-citation xmlns:xlink="http://www.w3.org/1999/xlink" xlink:type="simple"><person-group><name name-style="western"><surname>Pilsbry</surname><given-names>HA</given-names></name></person-group> (<year>1934</year>) <article-title>Zoological results of the Dolan West China expedition of 1931, Part II, Mollusks.</article-title><source>Proceedings of the Academy of Natural Science of Philadelphia</source><volume>86</volume>: <fpage>5</fpage>–<lpage>28</lpage>.</mixed-citation></ref></ref-list></tp:taxon-treatment>
