# Supplementary material for: Enantiomorphs and taxonomy of three conchological species in flat-shelled snails Trichocathaica (Pulmonata, Camaenidae)
Source: Zookeys. 2018 Dec 20;(810):19–44. doi: 10.3897/zookeys.810.29824 (PMC6308220; doi:10.3897/zookeys.810.29824)
Supplement: XML Treatment for Trichocathaica [file zookeys.810.29824-treatment13.xml]

<!DOCTYPE tp:taxon-treatment
  PUBLIC "-//TaxonX//DTD Taxonomic Treatment Publishing DTD v0 20100105//EN" "tax-treatment-NSO.dtd">
<tp:taxon-treatment xmlns:tp="http://www.plazi.org/taxpub"><tp:treatment-meta><kwd-group><label>Taxon classification</label><kwd><named-content xmlns:xlink="http://www.w3.org/1999/xlink" content-type="kingdom">Animalia</named-content></kwd><kwd><named-content xmlns:xlink="http://www.w3.org/1999/xlink" content-type="order">Stylommatophora</named-content></kwd><kwd><named-content xmlns:xlink="http://www.w3.org/1999/xlink" content-type="family">Camaenidae</named-content></kwd></kwd-group><mixed-citation publication-type="journal"><person-group><name><surname>Páll-Gergely</surname><given-names>Barna</given-names></name><name><surname>unyadi</surname><given-names>András</given-names></name><name><surname>Asami</surname><given-names>Takahiro</given-names></name></person-group><article-title>Enantiomorphs and taxonomy of three conchological species in flat-shelled snails <italic><tp:taxon-name><tp:taxon-name-part taxon-name-part-type="genus" reg="Trichocathaica">Trichocathaica</tp:taxon-name-part></tp:taxon-name></italic> (<tp:taxon-name><tp:taxon-name-part taxon-name-part-type="infraclass">Pulmonata</tp:taxon-name-part></tp:taxon-name>, <tp:taxon-name><tp:taxon-name-part taxon-name-part-type="family">Camaenidae</tp:taxon-name-part></tp:taxon-name>)</article-title><source>Zookeys</source><day>20</day><month>12</month><year>2018</year><volume>2018</volume><issue>810</issue><fpage>19</fpage><lpage>44</lpage><pub-id pub-id-type="doi">10.3897/zookeys.810.29824</pub-id></mixed-citation></tp:treatment-meta><tp:nomenclature><tp:taxon-name>
                <tp:taxon-name-part taxon-name-part-type="genus" reg="Trichocathaica">Trichocathaica</tp:taxon-name-part>
              </tp:taxon-name><tp:taxon-authority>sp.</tp:taxon-authority><xref ref-type="fig" rid="F12">Figure 12</xref></tp:nomenclature><tp:treatment-sec sec-type="material" id="SECID0EJPBG"><title>Material examined.</title><p>W-Sytschuan, Thal des Tung, coll. Möllendorff ex coll. Potanin, <named-content xmlns:xlink="http://www.w3.org/1999/xlink" content-type="dwc:institutional_code" xlink:type="simple">SMF</named-content> 8937/1 sinistral shell.</p></tp:treatment-sec><tp:treatment-sec sec-type="description" id="SECID0ETPBG"><title>Measurements (in mm).</title><p>D = 20.2, H = 12.0 (<italic>n</italic> = 1).</p></tp:treatment-sec><tp:treatment-sec sec-type="remarks" id="SECID0E2PBG"><title>Remarks.</title><p>The single shell specimen is not corroded and has no scales/hairs on its surface. Thus, this specimen might be of an undescribed species. However, we hesitate to describe this taxon until more specimens become available.</p><fig id="F12" position="float" orientation="portrait"><label>Figure 12.</label><caption><p>Shell (<bold>A</bold>), dorsal (<bold>B</bold>), and ventral (<bold>C</bold>) sculpture of <italic><tp:taxon-name><tp:taxon-name-part taxon-name-part-type="genus" reg="Trichocathaica">Trichocathaica</tp:taxon-name-part></tp:taxon-name></italic> sp. (<named-content xmlns:xlink="http://www.w3.org/1999/xlink" content-type="dwc:institutional_code" xlink:type="simple">SMF</named-content> 8937, D = 20.2 mm). Scale bars: Upper scale (<bold>A</bold>), lower scale (<bold>B, C</bold>). All photos by B. Páll-Gergely.</p></caption><graphic xmlns:xlink="http://www.w3.org/1999/xlink" xlink:href="zookeys-810-019-g012.jpg" position="float" orientation="portrait" xlink:type="simple" id="oo_252066.jpg"/></fig></tp:treatment-sec></tp:taxon-treatment>
